# Supplementary material for: Transcriptional Network Architecture of Breast Cancer Molecular Subtypes
Source: Front Physiol. 2016 Nov 22;7:568. doi: 10.3389/fphys.2016.00568 (PMC5118907; doi:10.3389/fphys.2016.00568)
Supplement: Supplementary Material 1 — Normalization of microarrays with batch effect correction and information on subtype composition of each microarray experiment. [file DataSheet1.XLSX]

## Sheet: LUMA
	1	10000000	5000000	1000000	500000	100000	50000	40000	30000	20000	15000	10000	9000	8000	7000	6000	5000	1000	100
nodes	12493	12389	12233	9173	7362	3903	2904	2621	2341	1965	1707	1451	1379	1311	1229	1127	1048	469	96
edges	78031089	9860872	4938341	991006	495962	99316	49677	39743	29812	19877	14910	9941	8947	7958	6960	5961	4964	997	100
connected components	1	1	1	59	69	77	83	78	74	84	84	88	84	81	80	76	73	63	27
clustering coefficient	0.75286	0.41318	0.411231	0.416236	0.425346	0.446295	0.429758	0.421288	0.409765	0.394997	0.3863	0.365796	0.362131	0.356793	0.351999	0.354655	0.350688	0.32971	0.508929
max_weight	0.792799	0.792799	0.792799	0.792799	0.792799	0.792799	0.792799	0.792799	0.792799	0.792799	0.792799	0.792799	0.792799	0.792799	0.792799	0.792799	0.792799	0.792799	0.792799
min_weight	0.00297946	0.0753073	0.101743	0.171356	0.202615	0.273938	0.302547	0.311373	0.322371	0.33725	0.347591	0.36133	0.36481	0.368597	0.37309	0.378451	0.384132	0.431887	0.51223
pvalue	1	2.00441e-05	3.09671e-07	5.2696e-12	3.8041e-14	4.94287e-19	5.42004e-21	1.34692e-21	2.37617e-22	2.27264e-23	4.44712e-24	5.09135e-25	2.9405e-25	1.618e-25	7.96463e-26	3.41892e-26	1.39537e-26	7.46513e-30	2.33782e-35
nodes/edges	0.000160103	0.00125638	0.00247715	0.00925625	0.0148439	0.0392988	0.0584576	0.0659487	0.0785254	0.098858	0.114487	0.145961	0.15413	0.16474	0.17658	0.189062	0.21112	0.470411	0.96

## Sheet: LUMB
	1	10000000	5000000	1000000	500000	100000	50000	40000	30000	20000	15000	10000	9000	8000	7000	6000	5000	1000	100
nodes	12493	12391	12358	9480	7352	3171	2181	1953	1698	1403	1233	1018	974	931	869	817	766	374	95
edges	78031065	9869323	4943445	991742	496011	99035	49486	39582	29685	19776	14834	9898	8909	7917	6927	5944	4955	988	98
connected components	1	1	1	53	105	140	131	111	99	85	80	70	72	70	64	60	57	47	23
clustering coefficient	0.752928	0.380913	0.404746	0.472851	0.494263	0.504342	0.479723	0.469159	0.457496	0.437233	0.421717	0.404448	0.401318	0.399206	0.393844	0.385917	0.382464	0.376176	0.373444
max_weight	0.751029	0.751029	0.751029	0.751029	0.751029	0.751029	0.751029	0.751029	0.751029	0.751029	0.751029	0.751029	0.751029	0.751029	0.751029	0.751029	0.751029	0.751029	0.751029
min_weight	0.00222479	0.0694508	0.0933357	0.165963	0.203025	0.290116	0.323776	0.333682	0.346207	0.362484	0.373731	0.389081	0.392934	0.397205	0.40204	0.407416	0.413612	0.465514	0.531503
pvalue	1	0.000197704	7.30391e-06	3.21992e-10	1.92801e-12	1.15335e-17	1.10472e-19	2.81291e-20	4.98871e-21	5.26987e-22	1.11501e-22	1.33871e-23	7.86336e-24	4.35975e-24	2.23609e-24	1.06432e-24	4.52353e-25	3.48927e-28	3.84721e-32
nodes/edges	0.000160103	0.00125551	0.00249988	0.00955894	0.0148223	0.032019	0.0440731	0.0493406	0.0572006	0.0709446	0.0831199	0.102849	0.109328	0.117595	0.125451	0.13745	0.154591	0.378543	0.969388

## Sheet: BASAL
	1	10000000	5000000	1000000	500000	100000	50000	40000	30000	20000	15000	10000	9000	8000	7000	6000	5000	1000	100
nodes	12493	12391	12376	9734	7656	3347	2280	2045	1767	1448	1260	1046	992	946	880	826	770	372	90
edges	78031033	9864672	4941153	992938	497044	99446	49727	39802	29865	19918	14945	9966	8973	7980	6984	5985	4988	997	100
connected components	1	1	2	52	126	182	139	123	103	81	68	56	53	54	46	42	40	33	23
clustering coefficient	0.752874	0.367738	0.377774	0.444707	0.472956	0.503448	0.487622	0.479631	0.465968	0.443673	0.426979	0.41137	0.404028	0.399602	0.39415	0.384587	0.381607	0.379025	0.5
max_weight	0.690645	0.690645	0.690645	0.690645	0.690645	0.690645	0.690645	0.690645	0.690645	0.690645	0.690645	0.690645	0.690645	0.690645	0.690645	0.690645	0.690645	0.690645	0.690645
min_weight	0.00265084	0.0736208	0.0975371	0.165747	0.200054	0.28321	0.316699	0.327027	0.339791	0.356958	0.368474	0.383852	0.387719	0.392075	0.396829	0.40237	0.408864	0.464789	0.538422
pvalue	1	0.000257516	1.2445e-05	2.19922e-09	2.84965e-11	7.58181e-16	1.08968e-17	2.94497e-18	5.84574e-19	6.6429e-20	1.54447e-20	2.20152e-21	1.34887e-21	7.76811e-22	4.25366e-22	2.1082e-22	9.26041e-23	7.75868e-26	6.89762e-30
nodes/edges	0.000160103	0.0012561	0.00250468	0.00980323	0.0154031	0.0336565	0.0458503	0.0513793	0.0591662	0.0726981	0.0843091	0.104957	0.110554	0.118546	0.126002	0.138012	0.15437	0.373119	0.9

## Sheet: HER2
	1	10000000	5000000	1000000	500000	100000	50000	40000	30000	20000	15000	10000	9000	8000	7000	6000	5000	1000	100
nodes	12493	12391	12391	12104	11073	6793	4958	4441	3867	3067	2623	2100	1969	1843	1710	1565	1381	475	88
edges	78031074	9867874	4940287	990370	495416	99073	49525	39587	29685	19765	14808	9856	8870	7885	6901	5910	4921	976	98
connected components	1	1	1	9	33	167	203	201	193	171	173	162	157	152	147	131	110	63	25
clustering coefficient	0.752791	0.284802	0.284448	0.319049	0.33832	0.357034	0.352343	0.351682	0.350859	0.349773	0.35126	0.358652	0.361881	0.360873	0.363541	0.3694	0.380258	0.455689	0.464286
max_weight	0.582521	0.582521	0.582521	0.582521	0.582521	0.582521	0.582521	0.582521	0.582521	0.582521	0.582521	0.582521	0.582521	0.582521	0.582521	0.582521	0.582521	0.582521	0.582521
min_weight	0.00242244	0.0847219	0.107233	0.164149	0.190002	0.250231	0.2752	0.283174	0.293113	0.306836	0.316634	0.330361	0.333762	0.337359	0.341567	0.346535	0.352286	0.402621	0.475505
pvalue	1	0.0021861	0.000323784	2.58943e-06	2.88841e-07	1.74398e-09	2.09684e-10	1.06602e-10	4.58741e-11	1.43202e-11	6.23654e-12	1.94615e-12	1.45837e-12	1.07483e-12	7.52135e-13	4.93459e-13	3.02941e-13	4.23429e-15	8.73763e-18
nodes/edges	0.000160103	0.00125569	0.00250815	0.0122217	0.0223509	0.0685656	0.100111	0.112183	0.130268	0.155173	0.177134	0.213068	0.221984	0.233735	0.24779	0.264805	0.280634	0.48668	0.897959

## Sheet: non-tumor
	1	10000000	5000000	1000000	500000	100000	50000	40000	30000	20000	15000	10000	9000	8000	7000	6000	5000	1000	100
nodes	12493	9614	8994	7456	6470	3471	2404	2153	1827	1447	1225	1027	976	914	842	786	705	312	82
edges	77706114	9831195	4921877	987123	493973	98889	49450	39554	29673	19778	14832	9894	8906	7922	6934	5947	4957	997	100
connected components	1	17	19	13	27	63	81	83	80	68	57	46	49	49	45	39	34	28	13
clustering coefficient	0.750532	0.476087	0.409513	0.394634	0.397147	0.40643	0.403956	0.401092	0.397422	0.389781	0.382001	0.372258	0.370845	0.368464	0.36481	0.362015	0.358129	0.332695	0.221198
max_weight	0.587443	0.587443	0.587443	0.587443	0.587443	0.587443	0.587443	0.587443	0.587443	0.587443	0.587443	0.587443	0.587443	0.587443	0.587443	0.587443	0.587443	0.587443	0.587443
min_weight	0.00240056	0.279869	0.305249	0.360279	0.383054	0.431769	0.450613	0.456312	0.463497	0.472889	0.479191	0.487645	0.489684	0.491962	0.494546	0.497363	0.500671	0.526359	0.55274
pvalue	1	6.93903e-11	7.55489e-12	6.16676e-14	8.43016e-15	1.1948e-16	2.30271e-17	1.39954e-17	7.47037e-18	3.28816e-18	1.89591e-18	9.05777e-19	7.57965e-19	6.21167e-19	4.95628e-19	3.87491e-19	2.90226e-19	3.07594e-20	3.06848e-21
nodes/edges	0.000160772	0.000977908	0.00182735	0.00755326	0.0130979	0.0351	0.0486148	0.0544319	0.0615711	0.0731621	0.0825917	0.1038	0.109589	0.115375	0.121431	0.132167	0.142223	0.312939	0.82
