# Supplementary material for: Transcriptional Network Architecture of Breast Cancer Molecular Subtypes
Source: Front Physiol. 2016 Nov 22;7:568. doi: 10.3389/fphys.2016.00568 (PMC5118907; doi:10.3389/fphys.2016.00568)
Supplement: Supplementary Material 2 — Principal component analysis visualizations of gene expression. [file DataSheet2.XLSX]

## Sheet: top5k_nodes
	luma	lumb	basal	her2	non-tumor
luma	1	0.414977	0.336765	0.336819	0.0534856
lumb	0.414977	1	0.489816	0.358861	0.0322807
basal	0.336765	0.489816	1	0.354534	0.0314685
her2	0.336819	0.358861	0.354534	1	0.0383275
non-tumor	0.0534856	0.0322807	0.0314685	0.0383275	1

## Sheet: top5k_edges
	luma	lumb	basal	her2	non-tumor
luma	1	0.197561	0.136453	0.0872998	0.00266995
lumb	0.197561	1	0.211181	0.109132	0.00164136
basal	0.136453	0.211181	1	0.12125	0.00174127
her2	0.0872998	0.109132	0.12125	1	0.00164863
non-tumor	0.00266995	0.00164136	0.00174127	0.00164863	1

## Sheet: top10k_nodes
	luma	lumb	basal	her2	non-tumor
luma	1	0.416523	0.336009	0.359495	0.0658065
lumb	0.416523	1	0.493488	0.355652	0.0449668
basal	0.336009	0.493488	1	0.351955	0.0390977
her2	0.359495	0.355652	0.351955	1	0.0542819
non-tumor	0.0658065	0.0449668	0.0390977	0.0542819	1

## Sheet: top10k_edges
	luma	lumb	basal	her2	non-tumor
luma	1	0.21814	0.146107	0.0956837	0.00245021
lumb	0.21814	1	0.225485	0.117681	0.0014061
basal	0.146107	0.225485	1	0.118942	0.00140231
her2	0.0956837	0.117681	0.118942	1	0.00141169
non-tumor	0.00245021	0.0014061	0.00140231	0.00141169	1

## Sheet: top50k_nodes
	luma	lumb	basal	her2	non-tumor
luma	1	0.479919	0.395424	0.408708	0.139545
lumb	0.479919	1	0.492972	0.360328	0.113675
basal	0.395424	0.492972	1	0.35467	0.110742
her2	0.408708	0.360328	0.35467	1	0.162115
non-tumor	0.139545	0.113675	0.110742	0.162115	1

## Sheet: top50k_edges
	luma	lumb	basal	her2	non-tumor
luma	1	0.268	0.190467	0.126139	0.00235523
lumb	0.268	1	0.258685	0.145918	0.00105688
basal	0.190467	0.258685	1	0.140687	0.00095441
her2	0.126139	0.145918	0.140687	1	0.00130865
non-tumor	0.00235523	0.00105688	0.00095441	0.00130865	1
