# Supplementary material for: Transcriptional Network Architecture of Breast Cancer Molecular Subtypes
Source: Front Physiol. 2016 Nov 22;7:568. doi: 10.3389/fphys.2016.00568 (PMC5118907; doi:10.3389/fphys.2016.00568)
Supplement: Supplementary Material 3 — A table containing the results of the network analysis performed for each phenotype at different cut-off values. [file DataSheet3.ZIP]

Archive with 15 entries (15 files):
- basal_10000_top100nodes.csv
- basal_50000_top100nodes.csv
- basal_5000_top100nodes.csv
- her2_10000_top100nodes.csv
- her2_50000_top100nodes.csv
- her2_5000_top100nodes.csv
- luma_10000_top100nodes.csv
- luma_50000_top100nodes.csv
- luma_5000_top100nodes.csv
- lumb_10000_top100nodes.csv
- lumb_50000_top100nodes.csv
- lumb_5000_top100nodes.csv
- nontumor_10000_top100nodes.csv
- nontumor_50000_top100nodes.csv
- nontumor_5000_top100nodes.csv
