# Supplementary material for: Transcriptional Network Architecture of Breast Cancer Molecular Subtypes
Source: Front Physiol. 2016 Nov 22;7:568. doi: 10.3389/fphys.2016.00568 (PMC5118907; doi:10.3389/fphys.2016.00568)
Supplement: Supplementary Material 3 — A table containing the results of the network analysis performed for each phenotype at different cut-off values. [file DataSheet3.ZIP › basal_10000_top100nodes.csv]

	x
CYP2C9	151
DCT	135
CCDC7	131
ACRV1	114
CYP2A7	112
CASQ2	106
ADAM21	103
KRT2	99
CHRM2	99
CNR2	98
LUZP4	97
GRM6	94
GNRHR	93
CHRNB3	92
CYP2C19	89
ASCL3	86
ADAM22	83
ADRBK1	78
CIITA	78
OR10H3	70
BTRC	68
GPA33	67
HTR1E	65
NPHS2	64
GABRA4	61
CD2	60
FAXDC2	56
ELAVL3	54
AC018766.5	54
OR12D3	52
PSG9	51
NTNG1	51
GPR15	51
ARHGAP25	50
PSG6	50
KCNJ1	50
CNTF	50
CRB1	49
ATXN8OS	49
HABP2	49
CD48	48
KIR2DS1	48
IFNA14	47
CACNG4	47
CDC14A	47
LOC101929550	46
EPOR	46
MUC5AC	46
G6PC2	46
GPRC5D	46
CD53	45
PGLYRP4	45
PSG7	45
GALR3	45
ERVH-6	45
APOA4	44
PRKG1	44
MYOC	42
CADM3-AS1	42
OR2S2	41
CA14	40
IFNA4	40
CD3D	39
LGALS13	39
KIF5A	39
IFNA21	39
ATG10	39
GFRA4	38
EPN1	37
SLC4A4	37
PEX5L	37
PSG2	37
CDH10	37
CAMK1G	37
ADAM20	37
IFNA17	36
CASQ1	36
GPR144	35
DNAJA4	35
CYP3A43	35
NMBR	33
DMC1	33
CXCR1	33
IFNA7	32
LINC00574	32
EDA2R	32
CNGA3	32
HAL	32
AICDA	32
A1CF	31
LECT2	30
HBBP1	30
GIMAP4	29
APOL3	29
C1orf105	29
CNTNAP1	29
ARMC4	29
LINC00563	29
FSHR	29
IL1RAPL2	29
