# Supplementary material for: Transcriptional Network Architecture of Breast Cancer Molecular Subtypes
Source: Front Physiol. 2016 Nov 22;7:568. doi: 10.3389/fphys.2016.00568 (PMC5118907; doi:10.3389/fphys.2016.00568)
Supplement: Supplementary Material 3 — A table containing the results of the network analysis performed for each phenotype at different cut-off values. [file DataSheet3.ZIP › basal_50000_top100nodes.csv]

	x
ADRBK1	862
ASCL3	842
CYP2A7	791
ACRV1	784
ADAM21	770
DCT	768
CCDC7	763
CYP2C9	755
ADAM22	752
ATXN8OS	720
CNR2	712
FAXDC2	710
GNRHR	706
KRT2	704
CASQ2	702
LUZP4	695
CHRNB3	691
CIITA	690
CACNG4	685
EPOR	679
CHRM2	677
ADAM20	677
GRM6	670
CADM3-AS1	662
BTRC	646
GFRA4	632
GPA33	626
CYP2C19	624
AQP2	623
ATG10	621
DNAJA4	620
HTR1E	618
CASQ1	618
CNTF	617
CNTNAP1	616
IFNA21	615
CNGA3	615
IFNA4	614
BMX	614
OR10H3	613
CRB1	611
EDA2R	611
HABP2	609
KCNJ1	602
AICDA	592
E2F4	590
CDC14A	586
AVPR1B	586
A1CF	584
MUC5AC	583
GPR15	582
CLDN17	581
KIR2DS1	581
C22orf24	581
CAMK2A	581
HAL	579
PSG7	578
IFNA7	576
ALOX12P2	576
BEST2	576
PRKG1	570
CA14	565
ARMC4	565
CSH2	563
GPATCH4	560
CYP3A43	560
CDH10	556
HHLA1	555
FSHR	554
DMWD	553
GABRA4	552
DMC1	552
GPRC5D	552
KIR2DS3	550
FOXN3-AS2	550
OPCML	549
NMBR	548
IFNA10	547
ATXN3L	547
NTNG1	546
G6PC2	541
ADAMTS6	541
PSG9	540
OR10J1	540
CXCR1	540
IFNA17	539
PEX5L	539
IGHMBP2	539
GPR50	538
OR12D3	536
NPHS2	535
GALR3	535
RBM12B	535
IL1RAPL2	534
ERVH-6	533
PGLYRP4	532
CACFD1	529
OR52A1	529
KIR2DL2	529
JAK3	527
