# Supplementary material for: Transcriptional Network Architecture of Breast Cancer Molecular Subtypes
Source: Front Physiol. 2016 Nov 22;7:568. doi: 10.3389/fphys.2016.00568 (PMC5118907; doi:10.3389/fphys.2016.00568)
Supplement: Supplementary Material 3 — A table containing the results of the network analysis performed for each phenotype at different cut-off values. [file DataSheet3.ZIP › basal_5000_top100nodes.csv]

	x
CYP2C9	100
CCDC7	75
DCT	74
KRT2	72
CYP2A7	72
CASQ2	65
LUZP4	64
ACRV1	62
GRM6	59
CNR2	57
GNRHR	54
CHRNB3	54
ADAM21	54
CYP2C19	51
CD2	49
ASCL3	48
ADRBK1	47
OR10H3	44
ADAM22	44
CHRM2	43
BTRC	42
CIITA	41
CD48	38
NPHS2	38
AC018766.5	36
HTR1E	36
ELAVL3	35
CD53	33
GPA33	33
FAXDC2	32
GABRA4	32
MUC5AC	31
G6PC2	30
APOA4	29
PSG6	29
LOC101929550	29
CD3D	28
ARHGAP25	28
CACNG4	28
IFNA14	27
NTNG1	27
EPOR	27
KIR2DS1	27
GPR144	26
OR12D3	26
CADM3-AS1	26
PSG7	25
PRKG1	25
HABP2	25
GPR15	25
KCNJ1	24
SLC4A4	23
MYOC	23
GALR3	23
ERVH-6	23
IFNA17	22
LGALS13	22
CRB1	22
OR2S2	22
FGL2	21
PSG2	21
LINC00574	21
GPRC5D	21
PSG9	20
AIF1	20
CDC14A	20
IFNA21	20
EPN1	19
PGLYRP4	19
GIMAP4	18
MAPRE3	18
DLG4	18
ATXN8OS	18
FUT7	18
CASQ1	18
NMBR	17
IL10RA	17
CTSS	17
CNTF	17
CDH10	17
CD27	16
ALPK1	16
PEX5L	16
CCR7	16
LECT2	16
CAMK1G	16
ATG10	16
SLC5A7	16
CYP3A43	16
FBXW12	15
CD86	15
GZMK	15
GSTM5	15
KIF5A	15
IFNA4	15
IFNA7	15
HBBP1	15
GTF2H3	14
ATP8B1	14
DUX1	14
