# Supplementary material for: Transcriptional Network Architecture of Breast Cancer Molecular Subtypes
Source: Front Physiol. 2016 Nov 22;7:568. doi: 10.3389/fphys.2016.00568 (PMC5118907; doi:10.3389/fphys.2016.00568)
Supplement: Supplementary Material 3 — A table containing the results of the network analysis performed for each phenotype at different cut-off values. [file DataSheet3.ZIP › her2_10000_top100nodes.csv]

	x
CNR2	120
CD2	83
CA14	78
CD48	70
ARHGAP25	69
CYP2C19	64
CD53	61
CD3D	60
DCT	58
CADM3-AS1	58
KRT2	57
ATP2B3	54
C1orf105	54
GPA33	53
CYP2C9	52
CDC14A	51
CCR7	50
IL10RA	50
CCDC7	49
CHRM2	49
ARHGEF38	47
CD8A	45
CORO1A	45
LCK	43
IL19	43
NPY6R	43
GZMA	42
A1CF	42
CCL5	41
ARHGAP15	41
MYOC	41
GRM6	40
PGLYRP4	40
HCLS1	38
CCR5	38
LUZP4	38
BIRC3	37
GNRHR	37
CYTIP	36
HLA-DMA	36
BIN2	35
CLEC1A	34
GABRA4	34
ATP10B	34
MAS1	33
CD247	33
GZMK	32
IL2RB	32
OR12D3	32
CECR1	31
FOLH1	31
LAMP3	30
IFNA5	30
CHRNB3	30
BHMT	29
PCDHB17	29
FGFBP1	29
GPR171	28
BGN	28
CIITA	28
DOK2	28
NTNG1	28
CCR9	28
COL5A2	27
DOCK10	27
EDA2R	27
CTAGE1	27
NPHS2	27
KLHL4	27
HSD17B3	27
GIMAP4	26
COL1A2	26
LAPTM5	26
PRPH	26
BTN3A1	26
DMWD	26
GPR50	26
ITGAL	25
LCP2	25
ADRBK1	25
MUC5AC	25
FBN1	24
PIK3CD	24
CD37	24
CTSK	24
CXCL9	24
HLA-DMB	24
CDSN	24
CSF2RB	23
CD52	23
INPP5D	23
DOCK2	23
HTR1E	23
CD6	23
LLGL1	23
APOL3	22
GPRC5D	22
RAC2	21
MAP4K1	21
FGL2	21
