# Supplementary material for: Transcriptional Network Architecture of Breast Cancer Molecular Subtypes
Source: Front Physiol. 2016 Nov 22;7:568. doi: 10.3389/fphys.2016.00568 (PMC5118907; doi:10.3389/fphys.2016.00568)
Supplement: Supplementary Material 3 — A table containing the results of the network analysis performed for each phenotype at different cut-off values. [file DataSheet3.ZIP › her2_50000_top100nodes.csv]

	x
CNR2	632
ATP2B3	559
GPA33	546
CADM3-AS1	546
EDA2R	544
CCDC7	535
CYP2C19	529
CA14	522
LUZP4	508
PGLYRP4	497
CYP2C9	494
KRT2	491
CDC14A	489
CHRM2	488
DCT	487
A1CF	487
LUZP2	480
ADAM20	464
IL19	461
PCDHB17	460
PRAMEF10	459
DMWD	457
PZP	456
BTN2A3P	455
FSTL4	454
ATP10B	453
ADAM29	452
FGFBP1	452
GABRA4	444
C1orf105	443
NPY6R	443
CCR9	441
ATXN8OS	441
GJB4	441
NEUROD4	439
CNTNAP1	435
HSPB6	435
SIRT3	432
ADRBK1	430
HSD17B3	430
LGALS4	428
SEC31B	427
ALOX12P2	427
MAS1	421
CLEC1A	421
GRM6	419
GPRC5D	419
OR12D3	416
AVPR1B	414
CYP3A43	413
DISC1	412
RP11-2E17.1	410
GABRB1	408
BMP15	408
GPR50	407
REG1P	406
LOC220077	405
ARHGEF38	401
TSPO2	401
P2RY4	400
BHMT	398
CHRNB3	396
N4BP1	396
GNRHR	395
PRPH	394
SLC4A4	394
SLN	391
TAC3	391
IFNA5	390
SLC5A7	390
SLC17A7	390
NTNG1	388
GABRG2	386
EYA1	386
DCC	386
MUC5AC	385
CXorf27	384
PI15	384
TFDP3	384
SLC17A3	382
SH3GL3	381
GFRA4	381
GML	378
NPHS2	377
SPINK4	377
NODAL	377
FOLH1	376
TBR1	375
MLN	375
KCNJ1	374
HBBP1	373
CGA	371
MYOC	370
OR5I1	370
SHOX	370
C1orf61	369
HCRT	368
KIAA1751	368
PDYN	368
BTNL8	364
