# Supplementary material for: Transcriptional Network Architecture of Breast Cancer Molecular Subtypes
Source: Front Physiol. 2016 Nov 22;7:568. doi: 10.3389/fphys.2016.00568 (PMC5118907; doi:10.3389/fphys.2016.00568)
Supplement: Supplementary Material 3 — A table containing the results of the network analysis performed for each phenotype at different cut-off values. [file DataSheet3.ZIP › her2_5000_top100nodes.csv]

	x
CNR2	74
CD2	64
CD48	55
ARHGAP25	53
CD3D	47
CD53	45
CA14	43
IL10RA	39
CORO1A	36
LCK	35
CD8A	34
CCR7	31
KRT2	31
CYP2C19	31
DCT	30
CADM3-AS1	30
HCLS1	29
CCL5	28
ARHGAP15	28
CYP2C9	28
GZMA	27
BIRC3	27
ATP2B3	27
CHRM2	27
C1orf105	27
GZMK	26
IL19	26
GPA33	25
CCDC7	25
HLA-DMA	24
COL5A2	23
CD247	23
CCR5	23
CDC14A	23
PGLYRP4	23
IL2RB	22
BIN2	22
ARHGEF38	21
GIMAP4	20
MYOC	20
MAS1	20
NPY6R	20
COL1A2	19
PIK3CD	19
LAPTM5	19
LAMP3	19
DOK2	19
GABRA4	19
ITGAL	18
CD37	18
MAP4K1	18
BGN	18
A1CF	18
GNRHR	18
ATP10B	18
GPR171	17
CYTIP	17
ALMS1	16
CIITA	16
GRM6	16
DOCK2	16
GIMAP6	16
ITK	16
FGFBP1	16
HTR1E	16
MUC5AC	16
CHRNB3	16
FBN1	15
CSF2RB	15
LTB	15
DBT	15
IRF8	15
DOCK10	15
CLEC1A	15
GPR18	15
RAC2	14
CTSK	14
PRPH	14
OR12D3	14
BTN3A1	14
PCDHB17	14
LUZP4	14
FOLH1	14
PRKCB	13
DIP2A	13
BBX	13
FAP	13
CCL19	13
HLA-DMB	13
BHMT	13
AIF1	13
NPHS2	13
CNTNAP1	13
CD6	13
CECR1	13
COL6A3	13
FBXW12	12
NKG7	12
HAUS2	12
PTPRC	12
