# Supplementary material for: Transcriptional Network Architecture of Breast Cancer Molecular Subtypes
Source: Front Physiol. 2016 Nov 22;7:568. doi: 10.3389/fphys.2016.00568 (PMC5118907; doi:10.3389/fphys.2016.00568)
Supplement: Supplementary Material 3 — A table containing the results of the network analysis performed for each phenotype at different cut-off values. [file DataSheet3.ZIP › luma_10000_top100nodes.csv]

	x
CHODL	166
CYP2C9	134
ACRV1	129
CCDC7	127
LUZP4	123
ATP10B	119
CNR2	113
C1orf105	111
KIF5A	101
KRT2	91
CYP2C19	91
GABRA4	91
GNRHR	87
CHRM2	85
DCT	80
GPA33	78
GRM6	77
ASCL3	75
AICDA	74
G6PC2	72
DMC1	71
A1CF	66
CIITA	65
ADAM20	65
CDC25C	64
CRB1	63
ADAM21	58
CHRNB3	58
NAA11	57
ADRBK1	55
KIR3DL3	54
OR7A5	53
GYPB	53
ATXN8OS	53
EDDM3A	52
CHST4	52
BCL2L14	52
C1orf61	52
ADAM5	51
CADM3-AS1	51
LOC101929550	50
KCNJ1	50
OR10H3	49
CSH2	47
IFNA14	46
ADTRP	46
IL2RA	45
C6orf10	44
PSG9	43
KDM5D	43
PGLYRP4	43
CD1B	43
GPR15	42
DMWD	42
CA1	42
CDH17	40
BMP15	40
OR12D3	39
IFNA5	38
ACSL6	38
CDC14A	38
EPAG	38
GPATCH4	37
RP11-2E17.1	37
MEP1B	37
ADAM22	37
CTAGE1	37
AQP9	37
ADAM29	36
CRISP1	36
CNTNAP1	35
ATG10	35
BPIFA1	34
BMP5	34
ERVH-6	33
PDE3B	33
PMFBP1	32
MAP3K19	31
BMX	31
MYOC	31
CAMK2A	31
AKAP6	31
CCL25	31
CYP2A7	31
LGALS13	30
LINC00574	30
GPRC5D	30
KIR2DL2	30
LECT2	29
DNAJA4	29
COL5A2	28
ARMC4	28
RPS6KA6	27
HAUS5	27
IL5RA	27
CHRM5	26
RHAG	26
GAD2	26
IFNA21	25
SCN10A	25
