# Supplementary material for: Transcriptional Network Architecture of Breast Cancer Molecular Subtypes
Source: Front Physiol. 2016 Nov 22;7:568. doi: 10.3389/fphys.2016.00568 (PMC5118907; doi:10.3389/fphys.2016.00568)
Supplement: Supplementary Material 3 — A table containing the results of the network analysis performed for each phenotype at different cut-off values. [file DataSheet3.ZIP › luma_50000_top100nodes.csv]

	x
CHODL	928
CCDC7	904
ADRBK1	846
LUZP4	828
ATP10B	824
ACRV1	815
DMWD	809
CYP2C9	788
CNTNAP1	755
ADAM20	753
ATXN8OS	744
GABRA4	742
ASCL3	738
CNR2	730
A1CF	730
CHRM2	718
CADM3-AS1	707
KIF5A	695
CYP2C19	695
C1orf105	693
DNAJA4	691
AICDA	688
BPIFA1	688
C1orf61	684
G6PC2	680
DCT	677
FGFBP1	677
BCL2L14	676
ADAM29	675
GPA33	674
KRT2	671
IKBKG	666
C6orf10	663
PMFBP1	656
HAUS5	655
DMC1	654
CHST4	654
CRB1	654
BCAS2	648
ADAM5	645
KCNJ1	643
GNRHR	631
CD1B	630
BMP15	629
N4BP1	628
CA1	628
BMX	625
CAMK2A	625
EDDM3A	623
ACSL6	620
CSH2	618
SCN10A	618
GRM6	616
CIITA	616
KIR3DL3	615
CHRM5	614
GPRC5D	611
KDM5D	610
GPR15	609
ATG10	607
AKAP6	605
BMP5	604
IL5RA	602
PSG9	596
RHAG	596
SLN	596
CRISP1	596
OR10H3	594
NAA11	593
MVK	592
ADAM21	589
PZP	587
OR7A5	585
ADAM22	585
CHRNB3	582
SLC17A3	580
IGHMBP2	580
ADTRP	578
IL2RA	574
FLRT1	571
CCL25	570
RP11-2E17.1	569
SLC5A7	567
ENGASE	566
RPS6KA6	565
MAP3K19	561
CDH17	558
UBE2D4	558
ARMC4	557
DRP2	557
SCUBE3	556
CDC25C	553
CTAGE1	552
PLAC4	551
NOX1	551
PSG1	549
LHX3	549
ELK2AP	548
SIRT3	548
CALCR	546
