# Supplementary material for: Transcriptional Network Architecture of Breast Cancer Molecular Subtypes
Source: Front Physiol. 2016 Nov 22;7:568. doi: 10.3389/fphys.2016.00568 (PMC5118907; doi:10.3389/fphys.2016.00568)
Supplement: Supplementary Material 3 — A table containing the results of the network analysis performed for each phenotype at different cut-off values. [file DataSheet3.ZIP › luma_5000_top100nodes.csv]

	x
CHODL	105
CYP2C9	92
CCDC7	82
ACRV1	76
CNR2	75
ATP10B	72
LUZP4	69
KIF5A	64
C1orf105	60
KRT2	59
GNRHR	56
CYP2C19	55
GABRA4	50
CHRM2	49
GPA33	47
CDC25C	45
AICDA	45
DMC1	44
DCT	40
GRM6	39
G6PC2	38
CHRNB3	37
ASCL3	36
IFNA14	33
CRB1	32
NAA11	32
LOC101929550	31
A1CF	31
OR7A5	31
CIITA	31
ADAM20	31
ATXN8OS	30
KIR3DL3	28
PGLYRP4	28
OR12D3	28
BCL2L14	28
C1orf61	28
OR10H3	27
CHST4	27
KDM5D	27
PSG9	26
ADRBK1	26
CSH2	26
GYPB	26
IL2RA	25
ADAM21	25
C6orf10	24
CADM3-AS1	24
ADTRP	24
COL5A2	23
EDDM3A	23
ADAM5	23
DMWD	22
COL5A1	21
CD1B	21
KCNJ1	21
CA1	21
RP11-2E17.1	20
BPIFA1	19
ADAM22	19
ERVH-6	19
PMFBP1	18
BMX	18
CDC14A	18
MEP1B	17
IFNA5	17
LINC00574	17
ACSL6	17
EPAG	17
CYP2A7	17
BMP15	17
GPR15	16
MAP3K19	16
ADAM29	16
NPHS2	16
MYOC	16
AKAP6	16
CTAGE1	16
COL1A2	15
GPATCH4	15
LGALS13	15
CNTNAP1	15
ASXL2	15
KRT75	15
AQP9	15
DPYSL3	14
SCN10A	14
PDE3B	14
AKR1C1	13
FBXW12	13
FBN1	13
DARS	13
DBT	13
LECT2	13
SH3GL3	13
PYHIN1	13
CAMK2A	13
BMP5	13
ATG10	13
ADIPOQ	12
