# Supplementary material for: Transcriptional Network Architecture of Breast Cancer Molecular Subtypes
Source: Front Physiol. 2016 Nov 22;7:568. doi: 10.3389/fphys.2016.00568 (PMC5118907; doi:10.3389/fphys.2016.00568)
Supplement: Supplementary Material 3 — A table containing the results of the network analysis performed for each phenotype at different cut-off values. [file DataSheet3.ZIP › lumb_10000_top100nodes.csv]

	x
DCT	172
ATP10B	144
CHRM2	143
GPRC5D	139
CYP2C9	133
CNR2	130
CCDC7	123
GPA33	122
C1orf105	120
LUZP4	116
ADAM22	114
KRT2	97
CYP2C19	97
ACRV1	95
GRM6	94
BCL2L14	91
ASCL3	91
DCC	89
KCNJ1	88
GABRA4	86
ADRBK1	82
ATXN8OS	80
HABP2	73
OR12D3	73
NPHS2	65
MAP3K19	65
CHODL	65
KIF5A	64
OR10H3	64
IL5RA	64
GAD2	63
CIITA	62
ATG10	61
CASQ2	60
A1CF	60
IFNA17	59
GNRHR	59
DNAJA4	59
OR5I1	58
ADAM21	58
BTN1A1	58
IFNA21	57
DMC1	57
ADAM20	55
ERVH-6	54
AICDA	53
PGLYRP4	52
LGALS13	52
MUC5AC	49
LCT	49
C22orf24	49
CADM3-AS1	48
BHMT	48
CDC14A	48
CPA4	47
IL1RAPL2	47
GPR15	46
PSG9	46
AVPR1B	46
CD80	45
ADTRP	44
FSCN3	43
KDM5D	43
CLEC1A	42
LOC101929550	41
CETN1	41
ELK2AP	40
GALR3	40
CD2	39
IFNA7	38
PYHIN1	37
CD5	37
BMX	37
CYP3A43	37
LINC00574	36
KIR2DS5	36
KIR2DS1	35
IFNA5	35
MS4A5	35
CHRNA3	34
PCDHB17	34
FAXDC2	33
N4BP1	33
NOX1	33
CD1B	33
IFNA14	32
ACSL6	32
ISL1	32
FGFBP1	32
NMBR	32
OR52A1	32
LINC00216	32
EPOR	31
FSHR	31
C1orf61	30
GFRA4	30
PSG2	29
MAS1	29
DIAPH3	29
OR7A5	29
