# Supplementary material for: Transcriptional Network Architecture of Breast Cancer Molecular Subtypes
Source: Front Physiol. 2016 Nov 22;7:568. doi: 10.3389/fphys.2016.00568 (PMC5118907; doi:10.3389/fphys.2016.00568)
Supplement: Supplementary Material 3 — A table containing the results of the network analysis performed for each phenotype at different cut-off values. [file DataSheet3.ZIP › lumb_50000_top100nodes.csv]

	x
DCT	874
ADRBK1	858
ADAM22	832
CHRM2	815
CCDC7	810
ATP10B	808
ACRV1	799
C1orf105	794
CNR2	783
CYP2C9	781
ADAM20	778
BCL2L14	773
ASCL3	771
GPRC5D	767
ATXN8OS	758
AICDA	753
CASQ2	725
LUZP4	724
KCNJ1	724
DCC	723
GPA33	722
AVPR1B	721
KRT2	718
A1CF	716
ATG10	715
GRM6	713
CHODL	706
C22orf24	691
GABRA4	690
GFRA4	689
ACSL6	682
HABP2	679
ADAM21	679
BMX	674
CYP2C19	673
FGFBP1	668
C1orf61	667
CIITA	657
IFNA17	654
ADTRP	650
IFNA21	649
DMWD	648
IL5RA	648
CADM3-AS1	647
DNAJA4	647
AKAP6	647
ELK2AP	644
CSH2	644
KIF5A	641
CPA4	638
CD80	638
CETN1	635
BTN1A1	635
CD5	634
GPR15	630
CYP3A43	625
BHMT	623
ERVH-6	623
AMBN	621
MAP3K19	619
EPOR	619
FAXDC2	618
GNRHR	618
FSCN3	617
PGLYRP4	615
CLEC1A	609
KDM5D	607
MS4A5	607
DMC1	606
MUC5AC	605
CRISP1	604
BMP15	603
N4BP1	601
CD1B	601
FSTL4	601
NPHS2	600
OR10H3	599
PSG9	598
FOXN3-AS2	597
CNTF	596
AQP2	596
CDC14A	595
OR12D3	593
LCT	591
KIR2DS5	591
GJB4	591
KIR2DS1	590
CAMK2A	589
LHX3	583
BPIFA1	580
OR5I1	579
IFNA5	578
KCNB2	577
PYHIN1	572
CHST4	572
ALPP	572
BEST2	571
IL1RAPL2	568
IFNA7	568
GML	568
