# Supplementary material for: Transcriptional Network Architecture of Breast Cancer Molecular Subtypes
Source: Front Physiol. 2016 Nov 22;7:568. doi: 10.3389/fphys.2016.00568 (PMC5118907; doi:10.3389/fphys.2016.00568)
Supplement: Supplementary Material 3 — A table containing the results of the network analysis performed for each phenotype at different cut-off values. [file DataSheet3.ZIP › lumb_5000_top100nodes.csv]

	x
DCT	122
CNR2	93
ATP10B	92
CHRM2	88
GPRC5D	84
CYP2C9	81
LUZP4	78
ADAM22	77
GPA33	70
KRT2	67
C1orf105	67
CCDC7	64
GRM6	61
GABRA4	57
BCL2L14	54
CYP2C19	53
ADRBK1	52
DCC	52
KCNJ1	50
OR12D3	49
ACRV1	48
ATXN8OS	47
ASCL3	44
OR10H3	42
NPHS2	41
MAP3K19	41
HABP2	40
CHODL	40
CIITA	38
KIF5A	36
GNRHR	36
OR5I1	35
PGLYRP4	34
ADAM21	33
ERVH-6	32
CASQ2	30
IFNA21	30
ATG10	30
GAD2	30
CD2	29
DNAJA4	29
MUC5AC	28
IFNA17	28
DMC1	28
LCT	27
PSG9	26
IL5RA	26
CADM3-AS1	25
CD53	24
LGALS13	24
BTN1A1	24
A1CF	23
IL1RAPL2	23
LOC101929550	22
LINC00574	22
KDM5D	22
ADAM20	22
GALR3	22
GPR15	21
BHMT	21
C22orf24	21
CPA4	20
CD5	20
CLEC1A	20
FSCN3	19
KIR2DS5	19
PYHIN1	19
AVPR1B	19
N4BP1	18
ELK2AP	18
ADTRP	18
CETN1	18
PSG2	18
NOX1	18
CDC14A	18
IFNA7	18
CYP3A43	18
FBXW12	17
FAXDC2	17
KIR2DS1	17
AICDA	17
CHRNA3	17
ISL1	17
NMBR	17
PCDHB17	17
CD80	17
DIP2A	16
PSG6	16
EPOR	16
CD1B	16
ALPK1	15
CD48	15
IFNA14	15
BPIFA1	15
ATP8B1	14
CD247	14
SLC4A4	14
RASGRF1	14
KIR2DL2	14
GTF2H3	13
