# Supplementary material for: Transcriptional Network Architecture of Breast Cancer Molecular Subtypes
Source: Front Physiol. 2016 Nov 22;7:568. doi: 10.3389/fphys.2016.00568 (PMC5118907; doi:10.3389/fphys.2016.00568)
Supplement: Supplementary Material 3 — A table containing the results of the network analysis performed for each phenotype at different cut-off values. [file DataSheet3.ZIP › nontumor_10000_top100nodes.csv]

	x
PPP2CB	110
MORF4L1	99
C14orf166	95
EIF4H	94
RAB1A	93
CLTC	88
HIGD1A	81
VPS26A	81
ITGB1	79
ARF4	74
CAPZA2	72
RAP1B	71
TPT1	70
LAPTM4A	69
GOLGA7	68
SOD1	67
ZFAND6	67
PARK7	66
PGK1	64
LDHA	63
RPL15	62
UBB	62
RHOA	60
RPS4X	60
UQCRC2	60
EIF1	58
NPTN	57
TRAM1	57
ATP5G3	56
SRP9	55
PSMB1	55
MORF4L2	55
CD164	53
SEC61B	53
SEC11A	52
TALDO1	52
FTH1	52
CD63	51
ELOVL5	51
ATP5A1	51
EIF4G2	51
RTN4	50
LDHB	50
MAPRE1	50
EEF1A1	49
UBC	48
PSMA2	48
RAC1	48
MYL6	47
DSTN	47
ACTG1	46
OAZ1	46
RPS16	44
ARL8B	44
PSMC6	44
PSMB4	44
ARHGEF6	43
ITM2B	43
PGM1	43
RPL30	42
ATRAID	42
TSC22D1	42
TMSB10	42
EIF3F	42
B2M	41
XPO1	40
CD81	39
NDUFB2	39
PSAP	39
STRAP	39
TM9SF3	39
ATP5F1	38
NCOA4	38
WRB	38
HMGB1	37
PRDX6	37
PPIA	37
YWHAQ	37
BCAS2	36
LGALS3	36
PRKAR1A	35
EIF3E	35
GNAI3	35
YWHAB	34
UBE2E1	34
RPS14	33
NDUFA1	33
NAA50	33
GOLPH3	32
CSDE1	32
HNRNPU	32
BNIP3	32
SLC25A3	32
HSPD1	32
RPL37A	31
RPS15A	31
ATP5O	31
CAP1	31
RPL22	30
GNG12	30
