# Supplementary material for: Transcriptional Network Architecture of Breast Cancer Molecular Subtypes
Source: Front Physiol. 2016 Nov 22;7:568. doi: 10.3389/fphys.2016.00568 (PMC5118907; doi:10.3389/fphys.2016.00568)
Supplement: Supplementary Material 3 — A table containing the results of the network analysis performed for each phenotype at different cut-off values. [file DataSheet3.ZIP › nontumor_50000_top100nodes.csv]

	x
LAPTM4A	724
CLTC	683
MORF4L1	682
PPP2CB	681
EIF4H	680
VPS26A	668
CD63	660
RAB1A	639
GOLGA7	637
NPTN	622
SOD1	613
EIF1	613
HIGD1A	611
MAPRE1	611
RAP1B	607
DSTN	606
RPL15	605
UQCRC2	601
ITGB1	595
EIF3F	594
HNRNPU	591
ACTG1	589
CAPZA2	588
ZFAND6	588
CSDE1	586
FTH1	584
TLL2	582
WRB	579
B2M	577
PRKAR1A	577
SEC61B	577
UBB	576
CAP1	576
ARF4	574
SEC24B	574
SEC11A	570
C14orf166	569
RHOA	568
PGK1	567
ISCU	567
PARK7	566
UBE4A	565
SNRK	565
PANK2	564
C4orf27	563
TPT1	563
EEF1A1	560
ATP5A1	560
PPIA	559
SRP9	552
ARL8B	551
VPS54	551
LDHA	550
PTPRF	550
PTGES3	547
ATP5G3	546
MORF4L2	546
TRMT5	546
PSMB1	545
XPO1	544
DAZAP2	543
TRAM1	542
PSMA2	540
SEPT10	540
TSC22D1	539
TDP2	539
LGALS3	536
OAZ1	535
BCAS2	535
PSMB4	535
DDX47	535
SCPEP1	531
MYL12A	531
JTB	531
HMGB1	530
DEK	530
ITM2B	528
P4HB	527
RAC1	526
CD164	525
UBE2E1	524
CD1B	524
SEC61G	523
RPL30	522
NAA50	522
TGOLN2	522
ATRX	522
TSSK1B	522
DDX3X	522
GOLPH3	520
PSAP	520
RHEB	520
NDUFB2	519
CDK2AP1	518
GRIP1	517
FOXN1	517
TMSB10	516
YWHAQ	516
PSMC6	515
CBX3	515
