# Supplementary material for: Transcriptional Network Architecture of Breast Cancer Molecular Subtypes
Source: Front Physiol. 2016 Nov 22;7:568. doi: 10.3389/fphys.2016.00568 (PMC5118907; doi:10.3389/fphys.2016.00568)
Supplement: Supplementary Material 3 — A table containing the results of the network analysis performed for each phenotype at different cut-off values. [file DataSheet3.ZIP › nontumor_5000_top100nodes.csv]

	x
PPP2CB	75
MORF4L1	69
EIF4H	64
C14orf166	62
CLTC	61
HIGD1A	58
ITGB1	57
RAB1A	53
VPS26A	52
ARF4	51
PARK7	46
CAPZA2	44
RPL15	43
PGK1	41
NPTN	40
TPT1	40
RHOA	39
LAPTM4A	39
LDHA	38
ATP5G3	38
RAP1B	37
GOLGA7	37
ZFAND6	37
UBB	37
ITM2B	35
SOD1	34
UQCRC2	34
CD164	33
RPS4X	33
SRP9	33
CD63	32
EIF1	32
RTN4	32
UBC	31
LDHB	31
SEC11A	30
OAZ1	30
ATP5A1	30
TALDO1	30
EEF1A1	29
ELOVL5	29
PSMB1	29
MAPRE1	29
TRAM1	29
RPS16	28
ARL8B	28
SEC61B	28
PSMB4	28
ARHGEF6	27
PSMC6	27
PSMA2	27
TSC22D1	27
MYL6	26
ACTG1	26
CD81	26
ATP5F1	26
FTH1	26
PGM1	26
RAC1	26
DSTN	25
ATRAID	25
MORF4L2	24
RPL30	23
EIF4G2	23
LGALS3	23
PRKAR1A	22
PSAP	22
STRAP	22
B2M	21
NCOA4	21
NAA50	21
EIF3E	21
WRB	21
RPL37A	20
CSDE1	20
RPS15A	20
PRDX6	20
EIF3F	20
YWHAQ	20
GOLPH3	19
RPS14	19
RPL22	19
NDUFB2	19
RPL38	19
YWHAB	19
SUCLG1	19
SDCBP	18
HSP90AA1	18
TMSB10	18
UBE2E1	18
RPL31	17
COX7C	17
NDUFA1	17
RPS29	17
RPS7	17
XPO1	17
PPIA	17
BNIP3	16
RPLP0	16
NGFRAP1	16
